# Supplementary material for: Co-immunoprecipitation with Tau Isoform-specific Antibodies Reveals Distinct Protein Interactions and Highlights a Putative Role for 2N Tau in Disease
Source: J Biol Chem. 2016 Feb 9;291(15):8173–88. doi: 10.1074/jbc.M115.641902 (PMC4825019; doi:10.1074/jbc.M115.641902)
Supplement: Supplemental Data [file 10.1074_M115.641902_jbc.M115.641902-1.xlsx]

## Sheet: Sheet1
Co-immunoprecipitation with tau isoform-specific antibodies reveals distinct protein interactions, and highlights a putative role for 2N tau in disease Chang Liu, Xiaomin Song, Rebecca Nisbet and Jürgen Götz Suppl. Table 1 - Tau-interacting proteins identified using the NCBInr database
Accession	Description	Score	Coverage	# Unique Peptides	# Peptides	# PSMs	IP：KO	IP：Dako	IP：Mouse	IP：0N	IP：1N	IP：2N	# AAs	MW [kDa]	calc. pI
6680309	10 kDa heat shock protein, mitochondrial [Mus musculus]	179.61	0.3431	4	4	11	0.597779	0.901	0.909	1.026	0.861	0.62	102	11	8.35
1841387	14-3-3 zeta [Mus musculus]	527.76	0.2041	2	7	71	0.509365	0.856	0.578	0.562	0.504	0.577	245	27.7	4.79
2160434	2',3'-cyclic-nucleotide 3'-phosphodiesterase I [Mus musculus]	777.9	0.2	8	10	41	0.468146	0.815	0.849	0.83	0.874	0.753	400	44.6	8.51
21450129	acetyl-CoA acetyltransferase, mitochondrial precursor [Mus musculus]	34.37	0.0283	2	2	2	0.428558	0.745	0.489	0.553	0.556	0.694	424	44.8	8.51
148705512	adducin 1 (alpha), isoform CRA_b [Mus musculus]	26.88	0.015	1	1	7	0.627009	1.376	2.757	1.855	1.617	1.51	667	73.6	6.49
148747424	ADP/ATP translocase 1 [Mus musculus]	641.86	0.1946	6	7	71	0.650116	0.968	0.96	0.805	0.871	0.947	298	32.9	9.72
13435924	Aldolase C, fructose-bisphosphate [Mus musculus]	250.45	0.0771	1	4	21	0.63429	0.922	0.823	0.875	0.903	0.66	363	39.3	6.93
553919	alpha-1-globin, partial [Mus musculus]	854.86	0.2295	3	4	59	0.59504	0.874	1.245	1.287	1.82	1.976	122	12.9	7.34
12006323	alpha-synuclein [Mus musculus]	656.55	0.5	1	3	17	0.329348	0.725	0.362	0.408	0.364	0.26	54	5.5	9.41
148691232	apolipoprotein E, isoform CRA_d [Mus musculus]	55.53	0.0519	1	1	2	0.841206	1.135	1.642	1.487	1.928	2.052	154	17.5	4.68
2623222	ATP synthase beta-subunit [Mus musculus]	137.8	0.1191	7	8	29	0.73521	0.897	0.982	1.003	0.832	0.873	529	56.3	5.27
163838648	ATP synthase subunit gamma, mitochondrial isoform b [Mus musculus]	37.67	0.0365	1	1	2	0.839448	1.175	1.619	1.099	1.175	1.32	274	30.2	8.84
148677501	ATP synthase, H+ transporting, mitochondrial F1 complex, alpha subunit, isoform 1, isoform CRA_e [Mus musculus]	1195.57	0.2445	13	15	115	0.749428	0.929	0.9	0.901	0.916	1.105	503	54.6	8.24
148699643	ATP synthase, H+ transporting, mitochondrial F1 complex, delta subunit, isoform CRA_a [Mus musculus]	146.3	0.146	2	2	3	0.373012	0.839	0.554	0.667	0.532	0.755	137	14.3	5.03
7949005	ATP synthase-coupling factor 6, mitochondrial precursor [Mus musculus]	43.18	0.1481	2	2	3	0.494992	0.893	0.619	0.719	0.612	0.794	108	12.5	9.36
16307541	Atp1a1 protein, partial [Mus musculus]	1283.9	0.0692	1	10	102	0.28551	0.815	0.599	0.53	0.611	0.536	982	108.3	5.27
27697104	Atp1a2 protein, partial [Mus musculus]	1321.14	0.0875	2	12	107	0.611874	0.964	0.904	1.143	1.069	1.189	960	105.6	5.41
22137680	Atp2b1 protein, partial [Mus musculus]	41.03	0.0306	1	4	9	0.603469	0.884	0.709	0.665	0.873	0.504	914	101.6	6.95
2367441	ATPase inhibitor [Mus musculus]	47.63	0.1415	1	2	3	0.538384	0.856	0.545	0.725	0.685	0.704	106	12.1	9.64
3766201	ATP-specific succinyl-CoA synthetase beta subunit [Mus musculus]	47.19	0.0352	1	2	2	0.536354	0.866	0.803	0.84	0.772	0.816	426	46.2	5.87
156257619	beta-globin [Mus musculus]	2257.66	0.351	2	5	114	0.741	0.88	0.776	0.862	1.029	2.38	151	16.2	8.21
45598372	brain acid soluble protein 1 [Mus musculus]	47.05	0.0929	1	3	5	0.531255	0.964	0.562	0.58	0.536	0.602	226	22.1	4.51
508526	calmodulin, partial [Mus musculus]	897.15	0.2519	4	4	42	0.581992	0.856	0.763	1.005	1.074	0.468	131	14.8	4.27
21704242	caM kinase-like vesicle-associated protein [Mus musculus]	27.95	0.0352	2	2	4	0.681583	0.919	0.671	0.719	0.634	0.496	512	54.8	5.54
13905032	CD5 antigen-like [Mus musculus]	86.07	0.0966	3	3	5	0.614951	0.804	2.022	2.035	2.324	1.919	352	38.8	5.16
10946620	cell cycle exit and neuronal differentiation protein 1 [Mus musculus]	450.77	0.1477	2	3	21	0.55747	0.889	0.793	0.623	0.64	0.63	149	15	8.97
210060725	Chain A, Ap2 Clathrin Adaptor Core With Dileucine Peptide Rm( Phosphos)qikrllse	55.81	0.0353	2	3	5	0.62336	0.974	1.587	1.354	1.575	1.266	623	69.7	7.81
297342902	Chain A, Crystal Structure Of Mouse Mitochondrial Aspartate AminotransferaseKYNURENINE AMINOTRANSFERASE IV	204.49	0.1122	4	6	19	0.50598	0.912	0.932	1.024	1.147	0.542	401	44.5	8.69
187609376	Chain A, Molecular Architecture Of Galphao And The Structural Basis For Rgs16-Mediated Deactivation	135.22	0.0601	2	2	5	0.30172	0.849	0.692	0.682	0.667	0.781	333	37.8	5.49
430800702	Chain A, Monomeric Mouse Apoai，ApoA-I [Mus musculus]	702.02	0.3519	1	10	81	0.874638	1.039	2.212	1.562	1.308	7.559	216	25.2	5.43
260656363	Chain B, Structure Of S67-27 In Complex With Ko	741.87	0.2478	5	7	108	0.0651184	1.248	7.718	7.513	8.742	5.585	226	24.5	8.51
13385942	citrate synthase, mitochondrial precursor [Mus musculus]	74.65	0.1164	5	6	10	0.720253	0.825	0.693	0.871	0.843	0.694	464	51.7	8.57
148683851	clathrin, heavy polypeptide (Hc), isoform CRA_a [Mus musculus]	64.75	0.0174	3	3	4	0.474221	0.875	0.853	0.879	0.822	0.911	1323	152.3	5.48
6680924	cofilin-1 [Mus musculus]	249.08	0.2289	5	5	20	0.571442	0.906	0.632	0.724	0.641	0.72	166	18.5	8.09
10946574	creatine kinase B-type [Mus musculus]	445.36	0.1575	6	8	67	0.600235	0.829	0.707	0.758	0.678	0.591	381	42.7	5.67
6753428	creatine kinase U-type, mitochondrial precursor [Mus musculus]	88.05	0.0526	2	3	7	0.4144	0.74	0.759	0.783	0.692	0.606	418	47	8.16
2078522	dihydrolipoamide dehydrogenase [Mus musculus]	61.01	0.057	2	4	8	0.726367	0.839	3.169	0.832	0.756	0.781	509	54.2	7.87
40254595	dihydropyrimidinase-related protein 2 [Mus musculus]	629.73	0.1189	8	10	62	0.626868	0.914	0.771	0.76	0.811	0.934	572	62.2	6.38
35193307	Dnm1 protein [Mus musculus]	95.47	0.094	9	11	14	0.321513	0.842	0.741	0.728	0.784	0.75	851	96	7.01
28076935	dynactin subunit 2 isoform 3 [Mus musculus]	55.42	0.0597	3	3	8	0.501946	1.072	0.992	0.526	0.563	0.54	402	44.1	5.26
449083347	fibronectin isoform g precursor [Mus musculus]	133.01	0.028	5	8	15	0.97234	1.122	3.261	2.901	2.479	4.677	2176	239.6	6.1
809561	gamma-actin [Mus musculus]	2839.1	0.2174	9	10	198	0.817262	1.213	1.048	0.989	1.439	1.048	368	41	5.83
7305027	gamma-enolase [Mus musculus]	97.59	0.1336	7	9	20	0.697051	0.883	0.868	0.955	1.051	0.617	434	47.3	5.11
586695093	glutamate transporter 1c [Mus musculus]	67.48	0.0503	3	4	12	0.804303	1.109	1.058	1.048	1.024	0.773	557	60.6	6.9
31982332	glutamine synthetase [Mus musculus]	101.72	0.0751	4	4	11	0.508529	0.988	0.998	0.874	0.728	0.485	373	42.1	7.08
55153885	Glyceraldehyde-3-phosphate dehydrogenase [Mus musculus]	675.54	0.1592	7	8	88	0.663096	0.933	0.657	0.661	0.756	0.662	333	35.8	7.71
13937391	guanine nucleotide-binding protein G(I)/G(S)/G(T) subunit beta-2 [Mus musculus]	107.17	0.1088	3	5	6	0.564273	0.888	0.937	0.888	0.828	0.992	340	37.3	6
194027	heat-shock protein hsp84 [Mus musculus]	302.78	0.1091	9	12	35	0.850067	0.955	0.912	1.056	1.054	1.488	724	83.2	5.02
85701680	keratin, type II cytoskeletal 2 oral [Mus musculus]	385.56	0.0606	1	5	18	0.701664	1.289	1.023	0.805	1.067	0.715	594	62.8	8.43
148665229	histidine-rich glycoprotein [Mus musculus]	24.24	0.0216	1	1	2	0.701677	1.003	1.468	1.077	0.999	1.307	417	46.7	7.66
6754524	L-lactate dehydrogenase A chain isoform 1 [Mus musculus]	395.53	0.1536	4	6	26	0.559523	0.905	0.877	0.86	0.91	0.763	332	36.5	7.74
1200100	malate dehydrogenase [Mus musculus]	622.13	0.2101	7	8	31	0.776588	0.917	0.741	0.797	0.766	0.583	338	35.6	8.56
148689582	mCG10343, isoform CRA_d [Mus musculus]	139.63	0.0863	2	3	17	0.642477	1.055	0.849	0.79	0.771	0.801	313	35	9.03
148708735	mCG1050441 [Mus musculus]	70.82	0.0284	1	2	3	0.798016	1.009	1.546	1.542	1.737	0.875	529	59.1	6.06
148675598	mCG10748, isoform CRA_b [Mus musculus]	26.63	0.0678	1	1	1	0.652654	0.935	0.695	0.664	0.62	0.872	118	13.4	9.22
148671851	mCG13557, isoform CRA_d [Mus musculus]	38.73	0.0455	1	1	2	0.810741	0.972	1.226	1.118	1.273	1.714	154	16.8	10.21
148677780	mCG21812, isoform CRA_d [Mus musculus]	30.68	0.0455	1	1	1	0.323815	0.715	0.42	0.474	0.52	0.426	198	22.5	6.6
148671436	mCG55033 [Mus musculus]	65.97	0.125	3	3	5	0.593103	0.898	0.673	0.649	0.746	0.918	160	18.6	5.44
148705347	microtubule-associated protein, RP/EB family, member 3, isoform CRA_a [Mus musculus]	38.08	0.0315	1	1	1	0.83587	1.15	1.211	1.24	1.25	1.177	222	24.7	4.79
28972311	mKIAA0607 protein [Mus musculus]	49.09	0.0291	2	3	6	0.456394	0.827	0.737	0.457	0.56	1.005	652	70.6	5.41
69885049	myelin basic protein isoform 3 [Mus musculus]	2216.67	0.2781	6	6	128	0.841701	1.005	1.055	0.845	1.036	1.026	169	18.5	11.15
200427	myelin proteolipid [Mus musculus]	2537.45	0.2181	6	6	113	0.516569	0.816	0.756	0.962	0.864	0.633	243	26.5	7.75
148702256	N-ethylmaleimide sensitive fusion protein, isoform CRA_a [Mus musculus]	66.3	0.0696	4	7	10	0.487726	0.869	1.003	0.791	0.895	0.849	704	77.8	7.11
11528516	neurogranin [Mus musculus]	199.29	0.2051	1	2	19	0.458436	0.83	0.717	0.767	0.757	0.473	78	7.5	7.05
6679935	neuromodulin [Mus musculus]	566.57	0.1586	3	4	19	0.436868	0.946	0.699	0.775	0.92	0.403	227	23.6	4.73
202423	phosphoglycerate kinase [Mus musculus]	197.48	0.1367	5	8	26	0.514744	0.88	0.809	0.762	0.842	0.754	417	44.5	7.65
10179944	phosphoglycerate mutase 1 [Mus musculus]	124.23	0.1102	4	4	16	0.777974	1.001	0.702	0.609	0.536	0.437	254	28.9	6.65
66911213	Ppp3ca protein [Mus musculus]	53.19	0.0978	1	3	8	0.607702	0.942	1.125	1.149	1.982	1.315	225	24.9	7.97
15928397	Prdx5 protein, partial [Mus musculus]	79.43	0.2022	2	2	3	0.463388	0.764	0.73	0.667	0.639	0.541	89	9.6	5.38
568929222	PREDICTED: polycomb protein SCMH1 isoform X6 [Mus musculus]	81.9	0.01	1	1	7	0.777045	1.052	1.155	0.997	0.955	2.325	603	66.8	9.6
569006629	PREDICTED: reticulon-3 isoform X1 [Mus musculus]	37.5	0.0593	2	2	2	0.459452	0.839	0.939	0.99	0.854	0.875	236	26.4	9.39
564362818	PREDICTED: septin-7 isoform X2 [Rattus norvegicus]	26.46	0.0208	1	1	1	0.536482	0.884	0.784	0.683	0.667	0.789	384	44.8	8.22
6679227	Purkinje cell protein 4 [Mus musculus]	51.16	0.1452	1	1	2	0.430852	0.787	0.48	0.719	0.576	0.377	62	6.8	6.71
359807367	pyruvate kinase, muscle isoform M1 [Mus musculus]	622.94	0.177	11	12	64	0.745537	0.917	0.868	0.914	0.861	0.787	531	57.9	7.14
148705135	RIKEN cDNA 2900041A09, isoform CRA_b [Mus musculus]	100.81	0.2643	4	5	11	0.546693	0.949	0.838	0.794	0.804	0.918	140	15.6	9.66
15929675	Serpina1c protein [Mus musculus]	312.23	0.078	1	5	36	0.588984	0.798	2.49	2.179	2.425	5.786	410	45.6	5.54
18017602	SH3 domain-binding glutamic acid-rich-like protein 3 [Mus musculus]	31.19	0.086	1	1	1	0.624925	0.726	0.317	0.508	0.27	0.246	93	10.5	5.14
27370360	sodium- and chloride-dependent GABA transporter 3 [Mus musculus]	121.34	0.0255	1	1	2	0.449	0.802	0.431	0.551	0.679	0.438	627	69.9	6.98
594190942	sodium/potassium-transporting ATPase subunit alpha-3 [Mus musculus]	1606.96	0.1431	8	19	129	0.378496	0.847	0.839	0.903	0.979	0.836	1013	111.6	5.41
6753138	sodium/potassium-transporting ATPase subunit beta-1 [Mus musculus]	94.86	0.0757	3	4	21	0.680748	0.945	0.762	0.772	0.73	0.767	304	35.2	8.65
7242138	sodium/potassium-transporting ATPase subunit beta-2 [Mus musculus]	60.49	0.0655	2	2	3	0.70022	0.913	1.218	1.005	1.136	0.946	290	33.3	8.31
42406392	Syn2 protein, partial [Mus musculus]	42.44	0.053	4	4	6	0.385954	0.798	0.751	0.78	0.784	0.735	585	63.2	8.43
148668411	synapsin I, isoform CRA_a [Mus musculus]	576.86	0.1244	8	9	48	0.388129	0.899	0.61	0.894	0.783	0.413	667	69.6	9.83
11528518	synaptic vesicle glycoprotein 2A [Mus musculus]	43.57	0.027	1	2	3	0.862935	1.039	1.362	1.344	1.221	0.98	742	82.6	5.57
31560541	synaptogyrin-3 [Mus musculus]	261.81	0.0655	1	1	6	0.611179	0.999	0.964	1.05	0.854	0.772	229	24.5	8.18
1208521	synaptophysin [Mus musculus]	376.17	0.0682	3	3	26	0.584575	0.928	0.857	0.697	0.753	0.76	308	33.3	5.02
356640231	synaptotagmin-1 isoform 2 [Mus musculus]	106.5	0.0478	3	3	7	0.571844	0.909	0.84	0.726	0.91	1.092	418	47.1	8.41
17225417	syntaxin binding protein 1 [Mus musculus]	296.36	0.1077	8	9	36	0.723247	0.897	0.908	0.868	0.896	1.034	594	67.5	7.09
6981600	syntaxin-1B [Rattus norvegicus]	113.34	0.0833	3	3	6	0.375695	0.769	0.817	0.761	0.704	0.817	288	33.2	5.38
148709214	synuclein, beta, isoform CRA_a [Mus musculus]	661.52	0.203	1	3	18	0.412105	0.987	0.788	0.69	0.619	0.325	133	14	4.48
255708376	testis-expressed sequence 33 protein isoform 2 [Mus musculus]	27.87	0.0498	1	1	4	0.616123	2.358	1.737	1.265	0.585	1.257	241	27.3	9.41
17046471	transferrin [Mus musculus]	1228.88	0.1693	14	16	116	0.926328	1.065	2.266	2.411	2.384	11.402	697	76.6	7.17
221325612	transmembrane protein 52 isoform 1 precursor [Mus musculus]	38.95	0.0446	1	1	6	0.632577	0.987	1.317	1.097	1.293	1.206	202	21.8	5.5
1864018	triosephosphate isomerase, partial [Mus musculus]	289.38	0.1571	4	4	12	0.66591	0.858	0.492	0.656	0.567	0.434	210	22.5	5.9
256000796	tropomyosin alpha-1 chain isoform 10 [Mus musculus]	244	0.1469	1	4	14	0.659864	1.061	0.712	0.887	4.511	1.121	245	28.3	4.77
13097483	Tubb2a protein [Mus musculus]	1068.39	0.1812	5	6	108	0.666061	0.931	0.89	0.836	0.824	0.87	298	34	4.91
6678469	tubulin alpha-1C chain [Mus musculus]	1855.4	0.1247	2	7	142	0.636565	0.985	1.002	0.976	1.027	0.73	449	49.9	5.1
148705825	ubiquitin carboxy-terminal hydrolase L1, isoform CRA_a [Mus musculus]	158.89	0.1577	5	5	18	0.294267	0.771	0.519	0.518	0.491	0.504	222	24.6	5.14
1184659	vacuolar adenosine triphosphatase subunit A [Mus musculus]	113.8	0.0632	2	4	32	0.482841	0.83	0.821	0.725	0.72	0.635	617	68.2	5.86
148706349	vesicle-associated membrane protein, associated protein A, isoform CRA_b [Mus musculus]	25.83	0.0596	1	2	3	0.762216	1.021	0.931	0.965	0.832	1.068	235	26.1	8.24
6755963	voltage-dependent anion-selective channel protein 1 [Mus musculus]	189.45	0.1166	4	4	11	0.754567	0.897	0.949	1.083	1.001	1.095	283	30.7	8.54
