# Supplementary material for: Co-immunoprecipitation with Tau Isoform-specific Antibodies Reveals Distinct Protein Interactions and Highlights a Putative Role for 2N Tau in Disease
Source: J Biol Chem. 2016 Feb 9;291(15):8173–88. doi: 10.1074/jbc.M115.641902 (PMC4825019; doi:10.1074/jbc.M115.641902)
Supplement: Supplemental Data [file 10.1074_M115.641902_jbc.M115.641902-2.xlsx]

## Sheet: Sheet1
Co-immunoprecipitation with tau isoform-specific antibodies reveals distinct protein interactions, and highlights a putative role for 2N tau in disease Chang Liu, Xiaomin Song, Rebecca Nisbet and Jürgen Götz Suppl. Table 2 - Proteins preferentially binding 0N Tau
Accession	Description [Mus musculus]
6680309	10 kDa heat shock protein, mitochondrial
148705512	adducin 1 (alpha)
12006323	alpha-synuclein
2623222	ATP synthase beta-subunit
21704242	caM kinase-like vesicle-associated protein
13385942	citrate synthase, mitochondrial precursor
10946574	creatine kinase B-type
6753428	creatine kinase U-type
586695093	glutamate transporter
31982332	glutamine synthetase
1200100	malate dehydrogenase
200427	myelin proteolipid
11528516	neurogranin
10179944	phosphoglycerate mutase 1
569006629	reticulon-3
6679227	Purkinje cell protein 4
359807367	pyruvate kinase, muscle isoform
18017602	SH3 domain-binding glutamic acid-rich-like protein
148668411	synapsin I
11528518	synaptic vesicle glycoprotein 2A
31560541	synaptogyrin-3
148709214	synuclein, beta
255708376	testis-expressed sequence 33 protein
1864018	triosephosphate isomerase
