# Supplementary material for: Co-immunoprecipitation with Tau Isoform-specific Antibodies Reveals Distinct Protein Interactions and Highlights a Putative Role for 2N Tau in Disease
Source: J Biol Chem. 2016 Feb 9;291(15):8173–88. doi: 10.1074/jbc.M115.641902 (PMC4825019; doi:10.1074/jbc.M115.641902)
Supplement: Supplemental Data [file 10.1074_M115.641902_jbc.M115.641902-3.xlsx]

## Sheet: Sheet1
Co-immunoprecipitation with tau isoform-specific antibodies reveals distinct protein interactions, and highlights a putative role for 2N tau in disease Chang Liu, Xiaomin Song, Rebecca Nisbet and Jürgen Götz Suppl. Table 3 - Proteins preferentially binding 1N Tau
Accession	Description [Mus musculus]
2160434	2',3'-cyclic-nucleotide 3'-phosphodiesterase I
13435924	Aldolase C, fructose-bisphosphate
16307541	Atp1a1 protein
22137680	Atp2b1 protein
508526	calmodulin
13905032	CD5 antigen-like
210060725	Ap2 Clathrin Adaptor Core
297342902	Mouse Mitochondrial Aspartate Aminotransferase
260656363	Structure Of S67-27 In Complex With Ko
809561	gamma-actin
7305027	gamma-enolase
6754524	L-lactate dehydrogenase
148708735	mCG1050441
148677780	mCG21812
69885049	myelin basic protein isoform 3
148702256	N-ethylmaleimide sensitive fusion protein
6679935	neuromodulin
66911213	Protein Phosphatase 3, Catalytic Subunit, Alpha Isozyme
27370360	sodium- and chloride-dependent GABA transporter 3
256000796	tropomyosin alpha-1 chain isoform 10
6678469	tubulin alpha-1C chain
85701680	keratin, type II cytoskeletal 2 oral
221325612	transmembrane protein 52 isoform 1 precursor
