# Supplementary material for: Co-immunoprecipitation with Tau Isoform-specific Antibodies Reveals Distinct Protein Interactions and Highlights a Putative Role for 2N Tau in Disease
Source: J Biol Chem. 2016 Feb 9;291(15):8173–88. doi: 10.1074/jbc.M115.641902 (PMC4825019; doi:10.1074/jbc.M115.641902)
Supplement: Supplemental Data [file 10.1074_M115.641902_jbc.M115.641902-4.xlsx]

## Sheet: Sheet1
Co-immunoprecipitation with tau isoform-specific antibodies reveals distinct protein interactions, and highlights a putative role for 2N tau in disease Chang Liu, Xiaomin Song, Rebecca Nisbet and Jürgen Götz Suppl. Table 4 - Proteins preferentially binding 2N Tau
Accession	Description [Mus musculus]
1841387	14-3-3 zeta
21450129	acetyl-CoA acetyltransferase
148747424	ADP/ATP translocase 1
553919	alpha-1-globin
148691232	apolipoprotein E
163838648	ATP synthase subunit gamma, mitochondrial
148677501	ATP synthase, H+ transporting, mitochondrial F1 complex, alpha subunit
148699643	ATP synthase, H+ transporting, mitochondrial F1 complex, delta subunit
7949005	ATP synthase-coupling factor 6, mitochondrial
27697104	Atp1a2 protein
156257619	beta-globin
187609376	Molecular Architecture Of Galphao
430800702	Monomeric Mouse Apoai，APOA-I
40254595	dihydropyrimidinase-related protein 2
449083347	fibronectin isoform g precursor
194027	heat-shock protein hsp84
148665229	histidine-rich glycoprotein
148689582	mCG10343
148675598	mCG10748
148671851	mCG13557
148671436	mCG55033
28972311	Neurochondrin
568929222	polycomb protein
564362818	septin-7
148705135	RIKEN cDNA 2900041A09
15929675	Serpina1c protein
356640231	synaptotagmin-1
17225417	syntaxin binding protein 1
6981600	syntaxin-1B
17046471	transferrin
148706349	vesicle-associated membrane protein
13937391	guanine nucleotide-binding protein G(I)/G(S)/G(T) subunit beta-2
