# Supplementary material for: Co-immunoprecipitation with Tau Isoform-specific Antibodies Reveals Distinct Protein Interactions and Highlights a Putative Role for 2N Tau in Disease
Source: J Biol Chem. 2016 Feb 9;291(15):8173–88. doi: 10.1074/jbc.M115.641902 (PMC4825019; doi:10.1074/jbc.M115.641902)
Supplement: Supplemental Data [file 10.1074_M115.641902_jbc.M115.641902-5.xlsx]

## Sheet: Sheet1
Co-immunoprecipitation with tau isoform-specific antibodies reveals distinct protein interactions, and highlights a putative role for 2N tau in disease Chang Liu, Xiaomin Song, Rebecca Nisbet and Jürgen Götz Suppl. Table 5 - Proteins interacting with all tau isoforms with a similar binding ratio
Accession	Description [Mus musculus]
2367441	ATPase inhibitor
3766201	ATP-specific succinyl-CoA synthetase beta subunit
45598372	brain acid soluble protein 1
10946620	cell cycle exit and neuronal differentiation protein 1
148683851	clathrin, heavy polypeptide (Hc), isoform CRA_a
6680924	cofilin-1
35193307	Dnm1 protein
28076935	dynactin subunit 2 isoform 3
55153885	Glyceraldehyde-3-phosphate dehydrogenase
148705347	microtubule-associated protein, RP/EB family, member 3
202423	phosphoglycerate kinase
15928397	Prdx5 protein, partial
594190942	sodium/potassium-transporting ATPase subunit alpha-3
6753138	sodium/potassium-transporting ATPase subunit beta-1
7242138	sodium/potassium-transporting ATPase subunit beta-2
42406392	Syn2 protein, partial
1208521	synaptophysin
13097483	Tubb2a protein
148705825	ubiquitin carboxy-terminal hydrolase L1
1184659	vacuolar adenosine triphosphatase subunit A
6755963	voltage-dependent anion-selective channel protein 1
2078522	dihydrolipoamide dehydrogenase
