# Supplementary material for: Co-immunoprecipitation with Tau Isoform-specific Antibodies Reveals Distinct Protein Interactions and Highlights a Putative Role for 2N Tau in Disease
Source: J Biol Chem. 2016 Feb 9;291(15):8173–88. doi: 10.1074/jbc.M115.641902 (PMC4825019; doi:10.1074/jbc.M115.641902)
Supplement: Supplemental Data [file 10.1074_M115.641902_jbc.M115.641902-6.xlsx]

## Sheet: Sheet1
Co-immunoprecipitation with tau isoform-specific antibodies reveals distinct protein interactions, and highlights a putative role for 2N tau in disease Chang Liu, Xiaomin Song, Rebecca Nisbet and Jürgen Götz Suppl. Table 6 - Annotation of identified interacting proteins of all tau isoforms (UniprotKB)
Accession	Description	Subcellular location	Major cell component	Function
1841387	14-3-3 zeta	Cytoplasm	Cytosol	Synaptic signaling
2160434	2',3'-cyclic-nucleotide 3'-phosphodiesterase I	Membrane	Plasma membrane	Myelin-related
21450129	acetyl-CoA acetyltransferase, mitochondrial precursor	Membrane	Mitochondrion	Engery metabolism
148705512	adducin 1 (alpha)	Cytoskeleton	Cytoskeleton	Cytoskeleton processing
148747424	ADP/ATP translocase 1	Membrane	Mitochondrion	Engery metabolism
13435924	Aldolase C, fructose-bisphosphate	Membrane/Nucleus	Plasma/nuleus	Engery metabolism
553919	alpha-1-globin	Extracellular region
12006323	alpha-synuclein	Cytoplasm	Cytosol/nucleus	Synaptic signaling
148691232	apolipoprotein E	Extracellular region		Lipoprotein transport
2623222	ATP synthase beta-subunit	Membrane	Mitochondrion	Engery metabolism
163838648	ATP synthase subunit gamma, mitochondrial	Membrane	Mitochondrion	Engery metabolism
148677501	ATP synthase, H+ transporting, mitochondrial F1 complex, alpha subunit	Membrane	Mitochondrion	Engery metabolism
148699643	ATP synthase, H+ transporting, mitochondrial F1 complex, delta subunit	Membrane	Mitochondrion	Engery metabolism
7949005	ATP synthase-coupling factor 6, mitochondrial	Membrane	Mitochondrion	Engery metabolism
16307541	Atp1a1 protein	Membrane	Plasma membrane	Engery metabolism
27697104	Atp1a2 protein	Membrane	Plasma membrane	Engery metabolism
22137680	Atp2b1 protein	Membrane	Plasma membrane	Engery metabolism
2367441	ATPase inhibitor	Membrane	Mitochondrion	Engery metabolism
3766201	ATP-specific succinyl-CoA synthetase beta subunit	Membrane	Mitochondrion	Engery metabolism
156257619	beta-globin	Extracellular region
45598372	brain acid soluble protein 1	Membrane	Plasma membrane	Cytoskeleton processing
508526	calmodulin	Cytoplasm	Cytosol	Regulation of protein phosphorylation
21704242	caM kinase-like vesicle-associated protein	Membrane	Vesicle	Synaptic signaling
13905032	CD5 antigen-like	Extracellular region
10946620	cell cycle exit and neuronal differentiation protein 1	Membrane	Cytosol/plasma	Cell differentiation
297342902	Mouse Mitochondrial Aspartate Aminotransferase	Membrane	Mitochondrion	Engery metabolism
430800702	Monomeric Mouse Apoai,APOA-I	Extracellular region		Lipoprotein transport
13385942	citrate synthase, mitochondrial	Membrane	Mitochondrion	Engery metabolism
148683851	clathrin, heavy polypeptide (Hc)	Membrane	Vesicle	Synaptic signaling
6680924	cofilin-1	Cytoskeleton	Cytoskeleton	Cytoskeleton processing
10946574	creatine kinase B-type	Cytoplasm	Cytosol	Regulation of protein phosphorylation
6753428	creatine kinase U-type	Membrane	Mitochondrion	Regulation of protein phosphorylation
2078522	dihydrolipoamide dehydrogenase	Membrane	Mitochondrion	Engery metabolism
40254595	dihydropyrimidinase-related protein 2	Cytoskeleton	Cytoskeleton	Cytoskeleton processing
35193307	Dnm1 protein	Cytoplasm/Cytoskeleton	Cytoplasm/Cytoskeleton	Cytoskeleton processing
28076935	dynactin subunit 2 isoform 3	Cytoplasm/Cytoskeleton	Cytoplasm/Cytoskeleton	Cytoskeleton processing
449083347	fibronectin isoform g precursor	Extracellular region
809561	gamma-actin	Cytoskeleton	Cytoskeleton	Cytoskeleton processing
7305027	gamma-enolase	Cytoplasm	Cytosol/plasma	Engery metabolism
586695093	glutamate transporter	Membrane	Plasma membrane
31982332	glutamine synthetase	Cytoplasm/membrane	Cytoplasm/mitochondrion	Engery metabolism
55153885	Glyceraldehyde-3-phosphate dehydrogenase	Cytoplasm	Cytosol	Engery metabolism
13937391	guanine nucleotide-binding protein G(I)/G(S)/G(T) subunit beta-2	Cytoplasm/membrane	Cytosol/plasma	Synaptic signaling
194027	heat-shock protein hsp84	Cytoplasm	Cytosol
85701680	keratin, type II cytoskeletal 2 oral	Cytoskeleton	Cytoskeleton	Cytoskeleton processing
148665229	histidine-rich glycoprotein	Extracellular region
6754524	L-lactate dehydrogenase A chain isoform 1	Cytoplasm	Cytosol	Engery metabolism
1200100	malate dehydrogenase	Cytoplasm	Cytosol	Engery metabolism
148689582	mCG10343	Membrane	Mitochondrion	Engery metabolism
148671436	mCG55033	Membrane	Mitochondrion	Engery metabolism
148705347	microtubule-associated protein, RP/EB family, member 3	Cytoskeleton	Cytoskeleton	Cytoskeleton processing
28972311	neurochondrin	Cytoplasm	Cytosol	Synaptic signaling
69885049	myelin basic protein isoform 3	Cytoplasm/nucleus	Cytosol/plasma/nucleus	Myelin-related
200427	myelin proteolipid	Membrane	Plasma membrane	Myelin-related
148702256	N-ethylmaleimide sensitive fusion protein	Cytoplasm	Plasma membrane	Synaptic signaling
11528516	neurogranin	Cytoplasm	Cytosol/plasma	Synaptic signaling
6679935	neuromodulin	Membrane	Plasma membrane	Cytoskeleton processing
202423	phosphoglycerate kinase	Cytoplasm	Cytosol	Regulation of protein phosphorylation
10179944	phosphoglycerate mutase 1	Cytoplasm	Cytosol	Regulation of protein phosphorylation
66911213	protein phosphatase 2B catalytic subunit alpha isoform	Membrane/Nucleus	Cytosol/plasma/nucleus	Regulation of protein phosphorylation
15928397	Prdx5 protein	Membrane	Mitochondrion
568929222	polycomb protein SCMH1 isoform X6	Nucleus	Nucleus
569006629	reticulon-3 isoform X1	Membrane	Endoplasmic reticulum/Golgi	Synaptic signaling
564362818	septin-7 isoform X2	Cytoskeleton	Cytoskeleton	Cytoskeleton processing
6679227	Purkinje cell protein 4	Cytoplasm/nucleus	Cytosol/plasma/nucleus	Regulation of protein phosphorylation
359807367	pyruvate kinase, muscle isoform M1	Cytoplasm/nucleus	Cytosol/plasma/nucleus	Regulation of protein phosphorylation
148705135	RIKEN cDNA 2900041A09	Nucleus	Nucleus
15929675	Serpina1c protein	Extracellular region
18017602	SH3 domain-binding glutamic acid-rich-like protein 3	Cytoplasm	Cytosol/plasma
27370360	sodium- and chloride-dependent GABA transporter 3	Membrane	Plasma membrane	Synaptic signaling
594190942	sodium/potassium-transporting ATPase subunit alpha-3	Membrane	Endoplasmic reticulum/Golgi/plasma	Engery metabolism
6753138	sodium/potassium-transporting ATPase subunit beta-1	Membrane	Vesicle	Engery metabolism
7242138	sodium/potassium-transporting ATPase subunit beta-2	Membrane	Vesicle	Engery metabolism
42406392	Syn2 protein	Membrane	Vesicle	Synaptic signaling
148668411	synapsin I	Membrane	Vesicle	Synaptic signaling
11528518	synaptic vesicle glycoprotein 2A	Membrane	Vesicle	Synaptic signaling
11528518	synaptic vesicle glycoprotein 2A	Membrane	Vesicle	Synaptic signaling
31560541	synaptogyrin-3	Membrane	Vesicle	Synaptic signaling
31560541	synaptogyrin-3	Membrane	Vesicle	Synaptic signaling
1208521	synaptophysin	Membrane	Vesicle	Synaptic signaling
1208521	synaptophysin	Membrane	Vesicle	Synaptic signaling
356640231	synaptotagmin-1 isoform 2	Membrane	Vesicle	Synaptic signaling
356640231	synaptotagmin-1 isoform 2	Membrane	Vesicle	Synaptic signaling
17225417	syntaxin binding protein 1	Membrane	Vesicle	Synaptic signaling
17225417	syntaxin binding protein 1	Membrane	Vesicle	Synaptic signaling
6981600	syntaxin-1B	Membrane	Vesicle	Synaptic signaling
6981600	syntaxin-1B	Membrane	Vesicle	Synaptic signaling
148709214	beta-synuclein	Cytoplasm	Plasma membrane	Cytoskeleton processing
17046471	transferrin	Membrane	Endosome
221325612	transmembrane protein 52 isoform 1	Membrane	Plasma membrane
1864018	triosephosphate isomerase	Cytoplasm	Cytosol	Engery metabolism
256000796	tropomyosin alpha-1 chain isoform 10	Cytoskeleton	Cytoskeleton	Cytoskeleton processing
13097483	Tubb2a protein	Cytoskeleton	Cytoskeleton	Cytoskeleton processing
6678469	tubulin alpha-1C chain	Cytoskeleton	Cytoskeleton	Cytoskeleton processing
148705825	ubiquitin carboxy-terminal hydrolase L1	Membrane	Endoplasmic reticulum/plasma	Cytoskeleton processing
1184659	vacuolar adenosine triphosphatase subunit A	Membrane	Golgi apparatus/plasma	Engery
148706349	vesicle-associated membrane protein, associated protein A	Membrane	Endoplasmic reticulum/plasma	Synaptic signaling
6755963	voltage-dependent anion-selective channel protein 1	Membrane	Plasma/mitochondrion	Synaptic signaling
